# Supplementary material for: Divergent evolution of hepatocellular carcinoma genomes in chimpanzees and humans
Source: Evol Med Public Health. 2025 Dec 15;14(1):1–14. doi: 10.1093/emph/eoaf038 (PMC12783088; doi:10.1093/emph/eoaf038)
Supplement: eoaf038_supplement_files [file eoaf038_supplement_files.zip › eoaf038_supplement files/SupplementaryTablesNew.xlsx]

## Sheet: Table S1
	Table S1: Chimpanzee health data.
	Chimp#	DOB	DOD	Age (y)	Sex	Weight (kg)	Diagnosis	Differentaion	Metastatic site	HIV	HBV	HCV	Cirrhosis	Other disease	Fibrosis	Lymphoplasmacytic	pCEA	CD10	HepPar-1	CytK19/20	c-kit	CD34	GLP-3
	1	1979-08-21	2017-12-05	38.2	M	65.7	Liver carcinoma	Differentiatated	Lung	No	No	Yes	No	Ascitis, lipomatosis, cardiomyopathy		?	?	?	?	?	?	?	?
	2	1981-06-07	2013-10-28	32.4	F	59.8	Liver carcinoma	Differentiatated		No	No	Yes	No	Fatty liver, hepatitis, cardiomyopathy		?	?	?	Positive	Positive	?	?	?
	3	1981-09-27	2019-06-13	37.8	M	62.3	Liver carcinoma	Differentiatated		Yes	No	Yes	No	Ascitis, cardiomyopathy	Yes	?	?	?	?	?	?	Negative	Positive
	4	1966-06-01	2008-04-11	41.85	F	52	Liver carcinoma	Poorly differentiated	Lung, kindney, LN	No	Yes	No	No	Leiomyomas & cardiomyopathy	Yes	Mild	Positive	Positive	Positive	Positive	Positive	Negative	?
	5	11/31/89	2008-05-08	18.5	M	58.6	Liver carcinoma	Differentiatated		No	No	Yes	No	Catarcts		?	?	?	?	?	?	?	?
	pCEA: Polyclonal carcinoembryonic antigen; CD10: specific to detect bile canaliculi; HepPar-1: Hepatocellular marker; CD34: specific to sinusoidal endothelial cells; c-kit (CD117): marker for carcinoma and stem cells

## Sheet: Table S2
	Table S2: The histochemical score (HCS) of immunostained chimpanzee liver tissues
	Indiv#	β-catenin		ARID1A		TSC2		FAP
		Membranous	HSC	Nuclear	HSC	Cytosolic	HSC	Cytosolic	HSC
	1	X	7	X	4	X	7	X	8
	2	X	6	X	2	X	5	X	3
	3	X	4	X	3	X	3	X	4
	3 (LN)	X	6	X	3	X	8	X	8
	4	X	4	X	2	X	6	X	3
	5	X	4	X	0	X	8	X	6

## Sheet: Table S3
	Table S3: Sequencing summary (clean reads)
	SampleID	Tissue	SeqMethod*	DataSize (GB)	Q20 (%)	MappingRate (%)	UniqueMappingRate (%)	CDS Coverage (Mb)	Avg CDS Depth	> 10X (%)	> 30X (%)
	S1N	Kidney	WGS	148.96	0.9602	0.999	0.9316	37.1622	33.18	0.9737	0.5008
	S1T	Liver	WGS	155.92	0.9607	0.9992	0.9009	35.9518	14.2666	0.4578	0.041
	S2N	Kidney	WES	14.08	0.968	0.9992	0.9853	36.3194	134.906	0.967929	0.860879
	S2T	Liver	WES	11.57	0.9714	0.9993	0.9721	36.2698	80.3485	0.967508	0.865677
	S3N	Kidney	WES	16.82	0.9663	0.9995	0.9928	36.4363	180.578	0.979372	0.94152
	S3T	Liver	WES	19.75	0.9666	0.9992	0.9872	36.3471	200.604	0.95505	0.774202
	S4N	Heart	WES	11.4	0.9715	0.9991	0.9772	36.3187	91.6946	0.972119	0.901324
	S4T	Liver	WES	12.75	0.9721	0.9994	0.9853	36.2449	115.147	0.975253	0.919564
	S5N	Kidney	WES	14.16	0.9714	0.9992	0.981	36.3434	104.325	0.974532	0.910662
	S5T	Liver	WES	11.25	0.9713	0.9977	0.9419	36.289	64.3613	0.964888	0.82166
	*: WES: Whole Exome Sequencing; WGS: Whole Genome Sequencing.

## Sheet: Table S4
	Table S4: Mapping summary for human datasets.
	Sample	Dataset	Barcode or ID*	Type	Preservation Method	DataSize (GB)	MappingRate (%)	UniqueMappingRate (%)
	1N	ICGC	CHC1210N	Sold Tissue Normal	frozen in liquid nitrogen	7.19	0.996	0.9767
	1T	ICGC	CHC1210T	Primary Tumor	frozen in liquid nitrogen	8.68	0.9962	0.9777
	2N	ICGC	CHC1597N	Sold Tissue Normal	frozen in liquid nitrogen	8.18	0.9965	0.986
	2T	ICGC	CHC1597T	Primary Tumor	frozen in liquid nitrogen	7.5	0.9969	0.9861
	3N	ICGC	CHC1604N	Sold Tissue Normal	frozen in liquid nitrogen	8.87	0.9966	0.9847
	3T	ICGC	CHC1604T	Primary Tumor	frozen in liquid nitrogen	7.41	0.9968	0.9838
	4N	ICGC	CHC2111N	Sold Tissue Normal	frozen in liquid nitrogen	8.52	0.9959	0.9846
	4T	ICGC	CHC2111T	Primary Tumor	frozen in liquid nitrogen	8.93	0.9957	0.9827
	5N	ICGC	CHC798N	Sold Tissue Normal	frozen in liquid nitrogen	6.43	0.9957	0.9851
	5T	ICGC	CHC798T	Primary Tumor	frozen in liquid nitrogen	5	0.9963	0.9847
	1N	TCGA+	90e68f39-b72a-45ea-85ff-92e633f5c29c	Blood Derived Normal		6.76121	0.9956	0.9854
	1T	TCGA+	5df8ad51-b7d4-46a0-a522-f6c9a38067ff	Primary Tumor	Unknow	7.9208	0.9958	0.9871
	2N	TCGA+	0d941ca8-539e-4a09-827d-7089b997f42e	Blood Derived Normal		7.92864	0.9969	0.9839
	2T	TCGA+	4daabef7-38d1-4a34-882c-1a78de6fe252	Primary Tumor	OCT	6.66364	0.9968	0.9814
	3N	TCGA+	c14f9d6e-16bb-499c-b83b-d97d1da50b37	Blood Derived Normal		10.9502	0.9951	0.9805
	3T	TCGA+	278e9596-350e-4dc0-be6a-009ab7846250	Primary Tumor	FFPE	9.87312	0.9951	0.9778
	4N	TCGA+	2aa64a1b-06d8-4074-ad24-b2c108738bd2	Blood Derived Normal		10.6888	0.9965	0.9865
	4T	TCGA+	7d6e688d-9606-497f-93d0-ab5238450020	Primary Tumor	OCT	11.8074	0.997	0.9854
	5N	TCGA+	e96de230-4a53-4be9-8595-1da88b23b989	Blood Derived Normal		8.10537	0.9955	0.9799
	5T	TCGA+	ee96f017-533b-4dfc-bd2a-bac5a8e505ab	Primary Tumor	FFPE	10.7973	0.9961	0.9768
	1N	TCGA-	6509e096-9af2-4933-9691-7463020c7f8d	Sold Tissue Normal		22.9952	0.9908	0.9759
	1T	TCGA-	ef36ae28-ea74-4d7d-9fe3-df3b7ee12a58	Primary Tumor	Unknow	19.3687	0.9911	0.978
	2N	TCGA-	799314ef-97a0-4db6-ac6c-f820a0294be9	Blood Derived Normal		9.17367	0.9954	0.9746
	2T	TCGA-	2b9cdb07-82ec-42bb-9de0-6329a096b64a	Primary Tumor	OCT	10.9955	0.9954	0.9759
	3N	TCGA-	371b4d98-49a4-4605-a24e-d7b92923da58	Blood Derived Normal		13.2882	0.9949	0.98
	3T	TCGA-	b2e0f3c4-dcff-4718-8461-381609521e4f	Primary Tumor	Unknow	8.43686	0.9952	0.9791
	4N	TCGA-	91043a26-f026-4f25-86a7-7c7ab718c95b	Blood Derived Normal		23.0662	0.9923	0.9805
	4T	TCGA-	754b7a64-4a00-4461-a2e6-938ef1365f5d	Primary Tumor	Unknow	19.9487	0.9976	0.9822
	5N	TCGA-	957b73a6-e2d4-4b9b-b4c1-b4a9baa467c7	Blood Derived Normal		9.61553	0.9965	0.9809
	5T	TCGA-	8d9f3207-beef-4207-90c3-219a58374551	Primary Tumor	OCT	11.6776	0.997	0.9852
	*: Barcode for TCGA sample or ID for ICGC sample.

## Sheet: Table S5
		Table S5: Clinical data from human datasets.
		Sample#	Dataset	Age	Gender	Race	HCC Stage
		1	ICGC	-	-	-	III-IV
		2	ICGC	-	-	-	III-IV
		3	ICGC	-	-	-	III-IV
		4	ICGC	-	-	-	-
		5	ICGC	-	-	-	I-II
		1	TCGA+	66	F	White	I
		2	TCGA+	56	M	Asian	II
		3	TCGA+	74	M	Asian	IIIA
		4	TCGA+	57	M	Asian	IIIA
		5	TCGA+	65	F	White	IIIB
		1	TCGA-	64	M	White	II
		2	TCGA-	40	M	Asian	IV
		3	TCGA-	57	F	White	I
		4	TCGA-	66	F	Asian	I
		5	TCGA-	39	M	Asian	I
		1	Chimpanzee	38	M	-	Liver carcinoma + Metastasis
		2	Chimpanzee	32	F	-	Liver carcinoma
		3	Chimpanzee	38	M	-	Chronic hepatitis C + HIV
		4	Chimpanzee	42	F	-	Liver carcinoma + Metastasis
		5	Chimpanzee	19	M	-	Liver carcinoma

## Sheet: Table S6
	Table: S6.Summary of Variant Type.
		S1*	S2^	S3^	S4^	S5^
	SNV	317632	14701	11707	6813	12818
	deletion	18952	12170	4913	6532	22347
	insertion	91986	2590	1192	1031	3684
	substitution	23707	515	584	223	343
	*: Whole genome sequencing; ^Whole exome sequencing

## Sheet: Table S7
	Table: S7.Summary of Variant Consequence from VEP annotation.
	ConsequenceType	S1*	S2^	S3^	S4^	S5^
	3_prime_UTR_variant	2613	742	621	408	925
	5_prime_UTR_variant	804	464	153	196	514
	coding_sequence_variant	5	24	8	13	52
	downstream_gene_variant	15425	242	134	153	289
	frameshift_variant	741	3140	961	1312	5341
	inframe_deletion	89	574	211	270	1216
	inframe_insertion	190	121	56	46	174
	intergenic_variant	199378	1178	635	739	1368
	intron_variant	203624	13596	8031	7080	17174
	mature_miRNA_variant	5	15	4	5	17
	missense_variant	2115	2897	2486	1356	2554
	non_coding_transcript_exon_variant	5773	1478	718	665	1756
	non_coding_transcript_variant	-	-	1	-	-
	protein_altering_variant	127	46	13	18	94
	splice_acceptor_variant	129	671	525	247	1280
	splice_donor_5th_base_variant	25	74	44	36	141
	splice_donor_region_variant	87	112	62	55	158
	splice_donor_variant	94	504	333	210	1022
	splice_polypyrimidine_tract_variant	574	1210	748	675	1866
	splice_region_variant	121	190	109	91	207
	start_lost	6	13	14	7	28
	stop_gained	470	386	243	172	448
	stop_lost	4	30	23	10	33
	stop_retained_variant	1	2	7	3	8
	synonymous_variant	845	1797	2041	604	2047
	transcript_ablation	1	2	-	-	2
	upstream_gene_variant	19031	468	215	228	478
	*: Whole genome sequencing; ^Whole exome sequencing

## Sheet: Table S8
	Table S8: Enrichment analyiss of 120 genes bearing coding sequencing affected somatic mutation shared among all 5 chimpanzee HCC samples.
	Category	Term	Count	PValue	Genes	Fold Enrichment	Bonferroni	Benjamini	FDR
	GOTERM_MF_DIRECT	GO:0008569~ATP-dependent microtubule motor activity, minus-end-directed	9	8.75e-15	DYNC2H1, DNAH12, DYNC1H1, DNAH2, DNAH17, DNAH7, DNAH5, DNAH14, DNAH9	100.11	1.43e-12	1.43e-12	1.37e-12
	GOTERM_CC_DIRECT	GO:0030286~dynein complex	9	9.47e-14	DYNC2H1, DNAH12, DYNC1H1, DNAH2, DNAH17, DNAH7, DNAH5, DNAH14, DNAH9	79.9381	1.88e-11	1.88e-11	1.86e-11
	GOTERM_MF_DIRECT	GO:0051959~dynein light intermediate chain binding	9	1.14e-11	DYNC2H1, DNAH12, DYNC1H1, DNAH2, DNAH17, DNAH7, DNAH5, DNAH14, DNAH9	47.1104	1.86e-09	9.31e-10	8.96e-10
	GOTERM_MF_DIRECT	GO:0045505~dynein intermediate chain binding	9	5.82e-11	DYNC2H1, DNAH12, DYNC1H1, DNAH2, DNAH17, DNAH7, DNAH5, DNAH14, DNAH9	39.0671	9.49e-09	3.16e-09	3.05e-09
	GOTERM_CC_DIRECT	GO:0097729~9+2 motile cilium	7	7.17e-10	DYNC2H1, DNAH2, DNAH17, DNAH7, DNAH5, DNAH14, DNAH9	65.2827	1.43e-07	7.14e-08	7.03e-08
	GOTERM_MF_DIRECT	GO:0016887~ATPase activity	16	3.05e-09	ABCA1, DYNC2H1, DNAH12, DYNC1H1, DNAH2, DNAH7, DNAH5, DNAH14, ATP11C, DNAH9, ABCC9, ABCA12, SMC4, CHD1, MYH8, MDN1	7.49358	4.98e-07	1.24e-07	1.2e-07
	GOTERM_BP_DIRECT	GO:0060294~cilium movement involved in cell motility	7	5.43e-09	DYNC2H1, DNAH2, DNAH17, DNAH7, DNAH5, DNAH14, DNAH9	47.9619	3.74e-06	3.73e-06	3.73e-06
	GOTERM_BP_DIRECT	GO:0007018~microtubule-based movement	9	2.39e-08	DYNC2H1, DNAH12, DYNC1H1, DNAH2, DNAH17, DNAH7, DNAH5, DNAH14, DNAH9	18.8623	1.64e-05	8.21e-06	8.21e-06
	GOTERM_CC_DIRECT	GO:0005874~microtubule	12	1.27e-07	DYNC2H1, DNAH12, DYNC1H1, MACF1, DNAH2, DNAH17, DNAH7, DNAH5, MAP1B, DNAH14, DNAH9, CCDC66	8.7092	2.52e-05	8.41e-06	8.28e-06
	KEGG_PATHWAY	ptr04814:Motor proteins	11	2.86e-07	DYNC2H1, DNAH12, DYNC1H1, DNAH2, DNAH17, DNAH7, DNAH5, DNAH14, MYH8, MYH13, DNAH9	8.82857	3.04e-05	3.06e-05	3.06e-05
	GOTERM_MF_DIRECT	GO:0005515~protein binding	34	5.87e-07	MYOM1, FRMPD3, PRKDC, ANKRD11, TRANK1, MIA3, SMG7, MKI67, SMC4, SYNE2, TTN, DCAF6, SYNE1, PREX2, PCLO, ABI3BP, DMD, LONRF3, BRD8, USP24, WDHD1, CREBBP, SYNRG, DENND4C, ARAP2, HUWE1, CPLANE1, TRAPPC8, PXDNL, TNRC6C, ASPM, SCN8A, ATM, WDFY3	2.49323	9.57e-05	1.91e-05	1.84e-05
	GOTERM_CC_DIRECT	GO:0005930~axoneme	8	1.13e-06	DYNC2H1, DNAH12, DNAH2, DNAH17, DNAH7, DNAH5, DNAH14, DNAH9	14.774	0.000225	5.62e-05	5.53e-05
	GOTERM_MF_DIRECT	GO:0005524~ATP binding	25	2.67e-06	TOP2B, DNAH2, DNAH7, PRKDC, DNAH5, DNAH9, ABCA12, SMC4, CHD1, ACACA, TTN, STK33, MYH13, MDN1, ABCA1, DYNC2H1, DNAH12, DYNC1H1, FANCM, DNAH17, DNAH14, ATP11C, ABCC9, MYH8, ATM	2.91567	0.000435	7.25e-05	6.98e-05
	GOTERM_CC_DIRECT	GO:0005604~basement membrane	6	5.64e-05	COL15A1, ITGB4, COL4A1, COL4A3, LAMA3, NID1	14.5342	0.0111664	0.00224577	0.00221192
	GOTERM_MF_DIRECT	GO:0030020~extracellular matrix structural constituent conferring tensile strength	5	6.43e-05	COL15A1, COL24A1, COL4A1, COL4A3, COL19A1	22.817	0.0104279	0.00149747	0.00144235
	GOTERM_CC_DIRECT	GO:0036157~outer dynein arm	3	0.000767	DNAH17, DNAH5, DNAH9	69.9458	0.141676	0.0254525	0.0250688
	GOTERM_BP_DIRECT	GO:0007507~heart development	6	0.00083	MED12, PRKDC, DNAH5, NF1, ATM, CC2D2A	8.15927	0.435093	0.190009	0.190009
	GOTERM_BP_DIRECT	GO:0030198~extracellular matrix organization	6	0.00138809	COL15A1, COL24A1, COL4A1, ABI3BP, COL4A3, COL19A1	7.27119	0.615445	0.238404	0.238404
	KEGG_PATHWAY	ptr04512:ECM-receptor interaction	5	0.00196909	RELN, ITGB4, COL4A1, COL4A3, LAMA3	9.15322	0.188548	0.0890657	0.0890657
	GOTERM_MF_DIRECT	GO:0003682~chromatin binding	9	0.00283024	MED12, WDHD1, TOP2B, CREBBP, MCM3AP, MBD5, FANCM, SMC4, CHD1	3.71636	0.369967	0.0576662	0.0555435
	KEGG_PATHWAY	ptr04974:Protein digestion and absorption	5	0.00312217	COL15A1, COL24A1, COL4A1, COL4A3, COL19A1	8.06571	0.282131	0.0890657	0.0890657
	KEGG_PATHWAY	ptr05016:Huntington disease	8	0.00332956	DNAH12, CREBBP, DNAH2, DNAH17, DNAH7, DNAH5, DNAH14, DNAH9	3.97384	0.297789	0.0890657	0.0890657

## Sheet: Table S9
	Table S9: Enrichment analyiss of 611 genes bearing coding sequencing affected somatic mutation shared in at least 4 chimpanzee HCC samples.
	Category	Term	Count	PValue	Genes	Bonferroni	Benjamini	FDR
	GOTERM_MF_DIRECT	GO:0005515~protein binding	146	2.73e-21	MDC1, FRMPD3, TRRAP, IFT172, KLHL33, PRDM2, MKI67, SMC3, SMC4, WDR87, DCAF6, PREX2, SMCHD1, ARHGAP42, PPP4R1, RGS3, HERC1, SCMH1, PPFIA1, LEPR, ANKRD31, ROS1, MAGI1, NUP214, WDHD1, TTC21A, WDR72, ANK2, DICER1, ANK3, TIAM2, TIAM1, OBSCN, TEP1, SCN8A, EHBP1L1, SPECC1L, WDFY3, ROR1, BCORL1, UTRN, WDFY4, KMT2E, KMT2A, PRKDC, ANKRD11, ANKRD12, UBR4, TMTC3, TRANK1, TMTC2, GIGYF2, NPAT, C5, PDCD11, CMYA…	1.48e-18	1.48e-18	1.42e-18
	GOTERM_MF_DIRECT	GO:0008569~ATP-dependent microtubule motor activity, minus-end-directed	14	1.91e-18	DNAH3, DYNC2H1, DNAH12, DYNC1H1, DNAH1, DNAH11, DNAH10, DNAH2, DNAH7, DNAH17, DNAH8, DNAH5, DNAH14, DNAH9	1.04e-15	5.19e-16	4.97e-16
	GOTERM_CC_DIRECT	GO:0030286~dynein complex	14	3.41e-16	DNAH3, DYNC2H1, DNAH12, DYNC1H1, DNAH1, DNAH11, DNAH10, DNAH2, DNAH7, DNAH17, DNAH8, DNAH5, DNAH14, DNAH9	1.56e-13	1.59e-13	1.49e-13
	GOTERM_MF_DIRECT	GO:0016887~ATPase activity	45	4.48e-16	DNAH3, DNAH2, DNAH7, DNAH8, NVL, DNAH5, CHD8, ATP10D, KIF14, CHD6, DNAH9, ATP2C1, ABCA12, SMC3, SMC4, CHD1, ABCA13, SMCHD1, RNF213, BTAF1, KIF13A, KIF13B, NLRP1, MDN1, ABCA1, DYNC2H1, ABCC4, DNAH12, DYNC1H1, DNAH11, DNAH10, ABCC2, ABCC5, ATRX, DNAH14, ABCA4, ATP11C, NAV1, ABCC9, SMARCA1, SMC1B, VWA8, ATP13A4, MYH8, ATP13A5	2.41e-13	8.1e-14	7.76e-14
	GOTERM_BP_DIRECT	GO:0007018~microtubule-based movement	22	7.06e-15	DNAH3, DYNC2H1, DNAH12, DYNC1H1, DNAH1, DNAH11, DNAH10, DNAH2, DNAH7, DNAH17, DNAH8, DNAH5, DNAH14, STARD9, KIF14, DNAH9, KTN1, CENPE, KIF4A, KIF13A, KIF13B, KIF1A	1.32e-11	1.31e-11	1.3e-11
	GOTERM_MF_DIRECT	GO:0005524~ATP binding	93	2.2e-13	TOP2B, FLT1, NVL, CHD8, ULK4, KIF14, CHD6, TTF2, ABCA12, SMC3, SMC4, CHD1, ABCA13, PIK3C2B, SMCHD1, KIF13A, KDR, KIF13B, PRKG2, SPEG, KIF1A, JAK2, ROS1, DYNC2H1, ABCC4, ABCC2, MYH15, ABCC5, MCCC1, STARD9, ATRX, ACSL5, ATP11C, ABCC9, TEX14, TYK2, DICER1, SMC1B, VWA8, MYH1, OBSCN, MSH4, MYH8, ROR1, SNRNP200, DNAH3, DNAH1, DNAH2, DNAH7, PRKDC, DNAH8, DNAH5, ATP10D, DNAH9, ATP2C1, ACACA, TTN, STK33, …	1.2e-10	2.99e-11	2.86e-11
	GOTERM_CC_DIRECT	GO:0097729~9+2 motile cilium	12	4.34e-13	DNAH3, DYNC2H1, DNAH11, DNAH10, DNAH2, DNAH17, DNAH7, DNAH8, DNAH5, DNAH14, DNAH9, CFAP43	2.03e-10	1.01e-10	9.48e-11
	GOTERM_MF_DIRECT	GO:0045505~dynein intermediate chain binding	15	1.76e-12	DNAH3, DYNC2H1, DNAH12, DYNC1H1, DNAH1, DNAH11, DNAH10, DNAH2, DNAH7, DNAH17, DNAH8, DNAH5, DNAH14, HTT, DNAH9	9.56e-10	1.84e-10	1.77e-10
	GOTERM_MF_DIRECT	GO:0051959~dynein light intermediate chain binding	14	2.04e-12	DNAH3, DYNC2H1, DNAH12, DYNC1H1, DNAH1, DNAH11, DNAH10, DNAH2, DNAH7, DNAH17, DNAH8, DNAH5, DNAH14, DNAH9	1.11e-09	1.84e-10	1.77e-10
	GOTERM_BP_DIRECT	GO:0060294~cilium movement involved in cell motility	12	2.75e-11	DNAH3, RSPH6A, DYNC2H1, DNAH11, DNAH10, DNAH2, DNAH17, DNAH7, DNAH8, DNAH5, DNAH14, DNAH9	5.09e-08	2.55e-08	2.53e-08
	GOTERM_MF_DIRECT	GO:0005201~extracellular matrix structural constituent	13	9.65e-11	FBN2, FGA, FBN3, COL24A1, LAMA1, COL11A1, LAMB1, COL3A1, COL1A2, COL4A1, COL5A3, COL5A2, COL4A3	5.24e-08	7.49e-09	7.17e-09
	KEGG_PATHWAY	ptr04814:Motor proteins	27	1.05e-10	DNAH3, DNAH1, DNAH2, DNAH7, DNAH8, DNAH5, KIF14, DNAH9, KIF13A, KIF13B, MYH13, KIF1A, DYNC2H1, DNAH12, DYNC1H1, DNAH11, DNAH10, DNAH17, MYH15, STARD9, DNAH14, MYO5A, MYO9A, CENPE, MYH1, KIF4A, MYH8	2.64e-08	2.65e-08	2.59e-08
	GOTERM_CC_DIRECT	GO:0005930~axoneme	18	8.9e-10	DNAH3, RSPH6A, DYNC2H1, DNAH12, DNAH11, DNAH10, DNAH2, DNAH7, DNAH17, DNAH8, IFT172, DNAH5, DNAH14, DNAH9, RPGRIP1, CENPF, HYDIN, CFAP43	4.16e-07	1.39e-07	1.3e-07
	GOTERM_MF_DIRECT	GO:0030020~extracellular matrix structural constituent conferring tensile strength	12	4.42e-09	COL17A1, COL3A1, COL15A1, COL1A2, COL24A1, COL4A1, COL5A3, COL11A1, COL4A3, COL5A2, COL9A2, COL19A1	2.4e-06	2.94e-07	2.82e-07
	GOTERM_MF_DIRECT	GO:0005085~guanyl-nucleotide exchange factor activity	25	4.88e-09	DOCK6, DOCK4, DOCK3, DOCK9, DOCK8, DOCK7, RASGRP3, DOCK10, PREX2, PLCE1, SBF2, VAV3, PLEKHG4, ARFGEF2, PLEKHG2, DENND4A, PLEKHG5, DENND4C, TIAM2, TIAM1, OBSCN, ELMO1, RAB3GAP2, SOS1, RAB3GAP1	2.65e-06	2.94e-07	2.82e-07
	GOTERM_CC_DIRECT	GO:0005874~microtubule	26	1.6e-08	DNAH3, MACF1, DNAH1, DNAH2, DNAH7, DNAH8, DNAH5, KIF14, DNAH9, MAP2, KIF13A, NUSAP1, KIF13B, KIF1A, DYNC2H1, DNAH12, DYNC1H1, DNAH11, DNAH10, DST, DNAH17, DNAH14, CENPE, MAP1B, MAP1A, CCDC66	7.48e-06	1.87e-06	1.75e-06
	GOTERM_MF_DIRECT	GO:0008017~microtubule binding	24	5.19e-07	MACF1, DST, SPAG5, CEP350, STARD9, KIF14, CKAP5, DCDC1, CENPE, EML5, CENPF, EML6, DIAPH2, MAP2, KIF4A, MAP1B, MAP1A, KIF13A, ALMS1, NUSAP1, KIF13B, CCDC66, KIF1A, CLASP1	0.000282	2.82e-05	2.7e-05
	GOTERM_CC_DIRECT	GO:0005730~nucleolus	43	1.68e-06	GTF3C1, TOP2B, DOCK4, SF3B3, ITGB4, PRKDC, NVL, NRXN1, NOL8, SDAD1, MKI67, SMG6, SYNE1, GLE1, AKAP11, RNF213, PDCD11, NKRF, NUSAP1, REV3L, CAMTA1, MDN1, MAGI1, ABCC4, SCAF11, KCTD1, ACSL5, ELP3, URB2, NUP153, URB1, CKAP5, ETV4, DIAPH2, NIN, MYBBP1A, FANCD2, NCL, MDM2, SPATS2L, ATM, WDFY3, TAF1	0.000784	0.000157	0.000147
	GOTERM_CC_DIRECT	GO:0005856~cytoskeleton	27	4.24e-06	MACF1, FRMPD3, KIF14, ADD3, PPL, DMD, KIF1A, JAK2, CEP290, DST, CDC42BPG, CFAP91, STARD9, RDX, ANK2, TYK2, ANK3, PTPN13, ASPM, CENPE, MYO15A, KIF4A, CFAP58, PKP4, UTRN, TLN1, CFAP53	0.00198038	0.00033	0.000309
	GOTERM_MF_DIRECT	GO:0004386~helicase activity	12	4.68e-06	SETX, BTAF1, DHX32, ZGRF1, CHD8, DHX36, HLTF, ATRX, CHD6, MOV10L1, DICER1, SNRNP200	0.00253925	0.000231	0.000221
	GOTERM_BP_DIRECT	GO:0043547~positive regulation of GTPase activity	13	6.9e-06	DOCK6, DOCK9, DOCK8, RALGAPA2, DOCK7, ARAP2, TSC2, MYO9A, RASGRP3, DOCK10, PKP4, SOS1, RAB3GAP1	0.0127151	0.00368438	0.00366052
	GOTERM_BP_DIRECT	GO:0098609~cell-cell adhesion	16	7.95e-06	DST, LAMA3, CTNND1, ITGAE, DLG2, FAT1, FAT2, CNTN3, NRCAM, PKP4, FAT3, FAT4, CNTN4, TLN1, NEO1, DSC3	0.0146373	0.00368438	0.00366052
	GOTERM_CC_DIRECT	GO:0016604~nuclear body	22	9.27e-06	KMT2E, MDC1, AHCTF1, CREBBP, ZFHX3, SPAG5, SCAF11, SRRT, MKI67, AFF3, SETX, STAG1, OBSCN, GON4L, SLTM, FANCD2, MDM2, HIVEP1, TPP2, NCAM2, NUP98, SCN1A	0.00432033	0.000619	0.000579
	GOTERM_CC_DIRECT	GO:0005829~cytosol	124	2.5e-05	GDA, CSE1L, CTNND1, TTF2, ABCA12, SMC4, VIRMA, DCAF6, GLE1, DOCK10, PEG10, PPFIA1, WWC3, PLCE1, SCAPER, MYH15, RALGAPA2, KCTD1, NISCH, TIAM1, OBSCN, ZFYVE16, FANCD2, MAP1B, MAP1A, ZNF318, PSME4, WDFY3, CLOCK, KMT2A, FLII, ANKRD11, ANKRD12, UBR4, THADA, ACACA, GIGYF2, RNF213, RAB11FIP1, PDCD11, CMYA5, DHX36, HIVEP1, MOV10L1, CAMTA1, NLRP1, MDN1, CNTLN, PLXNA3, VARS1, SEC16A, ECD, DENND4C, OGA, PRR…	0.0116211	0.00131648	0.00123191
	GOTERM_CC_DIRECT	GO:0005654~nucleoplasm	96	2.71e-05	WASHC5, TOP2B, RIF1, NVL, TRRAP, CSE1L, CHD6, PRDM2, EFCAB6, BRCA2, SMC3, MYPN, DCAF6, PIK3C2B, CABIN1, SYNE1, DOCK10, PCM1, NIPBL, NKRF, PEG10, JAK2, POLE, NEO1, MAGI1, WDHD1, USP48, SMARCC2, DST, PUS1, ELAC2, KCTD1, ACSL5, ASH1L, ETV3, ARID1A, SMC1B, NISCH, INPP4A, ZNF638, NCL, PSME4, ZNF318, MAML3, BDP1, SNRNP200, BCORL1, UTRN, CLOCK, GTF3C1, PHLPP2, SF3B3, PRKDC, FLII, ANKRD11, ATP10D, SRRT, …	0.0125703	0.00131648	0.00123191
	KEGG_PATHWAY	ptr04974:Protein digestion and absorption	13	2.85e-05	COL15A1, COL24A1, COL14A1, COL25A1, COL11A1, COL19A1, COL3A1, COL1A2, COL4A1, COL5A3, COL5A2, COL4A3, COL9A2	0.0071447	0.00359935	0.00352822
	GOTERM_CC_DIRECT	GO:0005604~basement membrane	11	2.9e-05	COL15A1, FRAS1, LAMA1, ITGB4, COL4A1, COL4A3, LAMA3, HMCN2, LAMB1, HMCN1, NID1	0.0134367	0.00131648	0.00123191
	GOTERM_CC_DIRECT	GO:0030424~axon	19	3.16e-05	TXNRD2, PLEKHG5, HTT, LRP2, MYPN, PCLO, SCN8A, NF1, HMCN2, KIF13B, ADGRL1, SCN7A, NRCAM, NCAM2, KIF1A, DIP2B, HMCN1, SCN3A, SCN1A	0.0146429	0.00131648	0.00123191
	GOTERM_BP_DIRECT	GO:0007264~small GTPase mediated signal transduction	13	3.27e-05	DOCK6, VAV3, DOCK4, DOCK3, DOCK9, DOCK8, DOCK7, RASGRP3, TIAM2, DOCK10, TIAM1, PLCE1, SOS1	0.0587791	0.0121087	0.0120303
	GOTERM_CC_DIRECT	GO:0005814~centriole	14	3.38e-05	CEP350, STARD9, HTT, GLE1, NIN, MPHOSPH9, PCM1, ALMS1, CEP250, RTTN, CEP192, CEP76, CEP290, CNTLN	0.0156739	0.00131648	0.00123191
	GOTERM_MF_DIRECT	GO:0005261~cation channel activity	7	3.43e-05	SCN8A, PIEZO2, SCN7A, SCN3A, TRPM6, SCN1A, CACNA1G	0.0184459	0.00155149	0.00148577
	GOTERM_BP_DIRECT	GO:1905515~non-motile cilium assembly	9	6.23e-05	RPGRIP1, DYNC2H1, PCM1, CEP350, IFT172, IFT122, CEP250, CEP290, CC2D2A	0.1091	0.0192429	0.0191183
	GOTERM_CC_DIRECT	GO:0005912~adherens junction	14	6.32e-05	MAGI1, CTNND1, RDX, KIF14, CDH8, AHI1, AFDN, KIF13A, KIF13B, FAT2, PKP4, HMCN1, PDLIM5, TLN1	0.0291032	0.00227186	0.00212591
	GOTERM_MF_DIRECT	GO:0042626~ATPase activity, coupled to transmembrane movement of substances	8	7.5e-05	ABCA1, ABCC4, ABCC2, ABCC5, ABCA4, ABCC9, ABCA12, ABCA13	0.0399012	0.00313212	0.00299945
	GOTERM_CC_DIRECT	GO:0005737~cytoplasm	154	0.0001	SLC23A2, MRE11, CSE1L, CTNND1, TMEM131L, DCAF6, GLE1, ARHGAP42, RGS3, PPFIA1, WWC3, NUSAP1, SVEP1, DIP2B, SBF2, MAGI1, DYNC2H1, CD96, UNC13C, UNC13A, MYH15, RALGAPA2, CFAP91, STARD9, TSC2, WDR72, DICER1, TIAM2, NISCH, INPP4A, OBSCN, TEP1, TBPL2, SPECC1L, ELMO1, WDFY3, PKP4, TLN1, UTRN, CLOCK, GPLD1, LLGL1, DSC3, FBN2, MACF1, FLII, BOD1L1, UBR3, CYP2C19, PPL, CACNA1G, NPAT, STK33, ODF2L, RNF213, M…	0.0457169	0.00334233	0.00312762
	GOTERM_BP_DIRECT	GO:0007283~spermatogenesis	18	0.000114	CATSPER1, ACE, PLEKHA1, CFAP91, ATRX, AP3B1, TDRD6, BRCA2, ADCY10, ASPM, MSH4, SCMH1, DHX36, TDRD12, MOV10L1, CLOCK, ROS1, SCAPER	0.19115	0.0302879	0.0300918
	GOTERM_MF_DIRECT	GO:0005509~calcium ion binding	39	0.000142	FBN2, MACF1, RYR2, FBN3, MCTP1, DNAH7, DYSF, ITPR2, EFCAB5, LTBP2, LRP2, EFCAB6, NID1, CACNA1E, RYR3, CDH8, RASGRP3, CRTAC1, STAB1, HMCN2, SVEP1, PCDHA2, HMCN1, UNC13C, FER1L5, UNC13A, ADGRV1, DST, PCDHGA4, PKDREJ, VWDE, LRP1B, VCAN, NIN, FAT1, FAT2, FAT3, FAT4, DSC3	0.074414	0.00552306	0.00528911
	GOTERM_BP_DIRECT	GO:0051056~regulation of small GTPase mediated signal transduction	7	0.000158	PREX2, TIAM2, TIAM1, SIPA1L1, RALGAPA2, TSC2, MYO9A	0.253706	0.0365568	0.0363201
	GOTERM_CC_DIRECT	GO:0005694~chromosome	14	0.000158	MDC1, SMARCC2, BOD1L1, TET1, NOL8, SMC3, MKI67, SMC4, ETV4, SMC1B, SMCHD1, NCL, MSH4, CLOCK	0.0712512	0.00492741	0.00461087
	GOTERM_MF_DIRECT	GO:0045296~cadherin binding	10	0.00019	PTPRT, MACF1, PTPRB, OBSCN, CTNND1, KDR, PKP4, PPL, NEO1, CDH8	0.0977997	0.0068606	0.00657
	KEGG_PATHWAY	ptr04512:ECM-receptor interaction	11	0.000212	RELN, COL1A2, FRAS1, VWF, LAMA1, ITGB4, COL4A1, COL4A3, LAMA3, LAMB1, COL9A2	0.0520537	0.017888	0.0175345
	GOTERM_MF_DIRECT	GO:0002039~p53 binding	9	0.000231	PRMT5, CREBBP, TEP1, CHD8, MDM2, HTT, BRD7, TAF3, TAF1	0.117751	0.00782913	0.00749751
	KEGG_PATHWAY	ptr02010:ABC transporters	8	0.000295	ABCA1, ABCC4, ABCC2, ABCC5, ABCA4, ABCC9, ABCA12, ABCA13	0.0717097	0.0186738	0.0183047
	GOTERM_MF_DIRECT	GO:0000146~microfilament motor activity	7	0.000377	MYH1, MYO15A, MYH15, MYH8, MYH13, MYO5A, MYO9A	0.184949	0.0120274	0.011518
	GOTERM_CC_DIRECT	GO:0005886~plasma membrane	125	0.000381	RIF1, CTNND1, SLC4A1, TMEM131L, ABCA12, SLC4A4, CDH8, PREX2, RGS3, HEPHL1, PIEZO2, HMCN2, PLCE1, NRCAM, HMCN1, ROS1, SCN1A, MAGI1, UNC13C, UNC13A, RALGAPA2, SEMA6D, CYBB, ACSL5, ATP11C, ANK3, NISCH, TIAM1, SCN8A, MAP1B, ELMO1, WDFY3, PKP4, ROR1, BCORL1, TLN1, UTRN, LLGL1, DSC3, GRIA1, ITPR2, CYP2C19, RASGRP3, CACNA1G, CMYA5, PCDHA2, MPDZ, SCN3A, PLXNA4, PLXNA3, FER1L5, ACE, RDX, DENND4C, ABCA4, G…	0.16292	0.0110156	0.010308
	GOTERM_CC_DIRECT	GO:0031965~nuclear membrane	14	0.000401	AHCTF1, RIF1, ITGB4, NUP153, SYNE2, SYNE1, GLE1, INPP4A, CENPF, MCM3AP, PCM1, SCRN1, NUP98, TAF3	0.170807	0.0110156	0.010308
	GOTERM_CC_DIRECT	GO:0030018~Z disc	10	0.000457	RYR2, OBSCN, XIRP2, DMD, NEB, PDLIM5, RYR3, SYNE2, MYPN, SCN1A	0.192237	0.0118577	0.0110959
	GOTERM_CC_DIRECT	GO:0030496~midbody	13	0.000548	MBD5, CTNND1, URB2, TEX14, DCDC1, CENPE, ASPM, CENPF, ZFYVE26, KIF4A, KIF13A, BIRC6, PKP4	0.225755	0.013463	0.0125981
	GOTERM_BP_DIRECT	GO:0086010~membrane depolarization during action potential	5	0.00057	SCN8A, SCN7A, SCN3A, SCN1A, CACNA1G	0.652737	0.10302	0.102353
	GOTERM_MF_DIRECT	GO:0031267~small GTPase binding	17	0.000619	ABCA1, DOCK4, PLEKHG2, DOCK3, CSE1L, DOCK7, TSC2, MYO5A, RASGRP3, DOCK10, DIAPH2, RAB11FIP1, RAB3GAP2, PLCE1, TRIP11, RAB3GAP1, PICALM	0.285498	0.0186703	0.0178795
	KEGG_PATHWAY	ptr05165:Human papillomavirus infection	22	0.000639	MAGI1, TCF7L2, CREBBP, VWF, LAMA1, ITGB4, LAMA3, UBR4, TSC2, LAMB1, TYK2, COL1A2, DLG2, RELN, COL4A1, TBPL2, COL4A3, MDM2, ATM, MAML3, COL9A2, SOS1	0.148768	0.0323315	0.0316925
	GOTERM_BP_DIRECT	GO:0045944~positive regulation of transcription from RNA polymerase II promoter	35	0.000639	KMT2D, USP16, KMT2A, PRKDC, CHD8, AKAP8L, CHD6, ZNF518A, DCAF6, MED12, STOX2, NPAT, NIPBL, ZNF407, HLTF, HIVEP1, CAMTA1, BRD8, JAK2, TCF7L2, CREBBP, NCOA6, ECD, ATRX, TET1, AP3B1, SMARCA1, ST18, SETX, KAT6B, NCL, ATM, CEBPZ, ZFPM1, TAF3	0.69426	0.10302	0.102353
	GOTERM_BP_DIRECT	GO:0030198~extracellular matrix organization	13	0.000667	COL17A1, COL15A1, COL24A1, COL11A1, COL19A1, COL3A1, COL1A2, COL4A1, ABI3BP, COL5A3, COL5A2, COL4A3, COL9A2	0.70984	0.10302	0.102353
	GOTERM_BP_DIRECT	GO:0007420~brain development	13	0.000667	ZFHX3, PRKDC, IFT172, CHD8, SMARCA1, BRCA2, NIPBL, COL4A1, CNTN3, ATM, NRCAM, CNTN4, CFAP43	0.70984	0.10302	0.102353
	GOTERM_CC_DIRECT	GO:0034451~centriolar satellite	11	0.000821	PCM1, ODF2L, SPAG5, FAM184A, FLII, CDC42BPG, MYOF, DYSF, KCTD1, CCDC66, CEP290	0.318456	0.0191618	0.0179309
	GOTERM_CC_DIRECT	GO:0036157~outer dynein arm	4	0.000879	DNAH17, DNAH8, DNAH5, DNAH9	0.336645	0.0192407	0.0180047
	GOTERM_CC_DIRECT	GO:0043235~receptor complex	14	0.000906	FLT1, ADGRV1, FCRL5, ITGB4, ITPR2, LRP2, LRP1B, PTPRB, ERBB4, KDR, LEPR, ROR1, ROS1, IL12RB2	0.345241	0.0192407	0.0180047
	GOTERM_CC_DIRECT	GO:0042995~cell projection	10	0.00100271	MAGI1, MACF1, PCLO, TENM4, DST, CFAP91, RDX, KIZ, CEP290, SPTB	0.37406	0.019861	0.0185851
	GOTERM_CC_DIRECT	GO:0001518~voltage-gated sodium channel complex	5	0.00102069	SCN8A, SCN7A, SCN3A, SCN1A, CACNA1G	0.3793	0.019861	0.0185851
	GOTERM_CC_DIRECT	GO:0016459~myosin complex	7	0.00114243	MYH1, MYO15A, MYH15, MYH8, MYH13, MYO5A, MYO9A	0.413639	0.0213406	0.0199697
	GOTERM_BP_DIRECT	GO:0071539~protein localization to centrosome	5	0.00119871	PCM1, SPAG5, CEP350, CEP250, CEP192	0.891796	0.170862	0.169756
	GOTERM_MF_DIRECT	GO:0019900~kinase binding	8	0.00140256	MYOM1, TIAM1, NIN, SP100, DLG2, WWC3, HTT, RASGRP3	0.533326	0.0400837	0.0383859
	GOTERM_MF_DIRECT	GO:0005178~integrin binding	11	0.00149721	NISCH, COL3A1, VWF, ITGB4, COL4A3, LAMA3, KDR, LAMB1, ITGAE, UTRN, TLN1	0.556737	0.0406491	0.0389273

## Sheet: Table S10
	Table S10: Non-synonymous versus synonymous somatic mutations between datasets (*Only single nucleotide variants (SNVs) were counted since indels always disrupt the amino acid sequence).
		Chimp	ICGC	TCGA+	TCGA-	All human
	All SNVs	19296	614	1786	4992	7048
	non-synonymous	11912	478	1297	3589	5087
	Synonymous	7384	136	489	1403	1961
	Fisher exact test vs. Chimp	-	p<2.2e-16	p<2.2e-16	p<2.2e-16	p<2.2e-16

[truncated: 3 more sheets: Table S11, Table S12, Table S13]
